# Supplementary material for: The Nucleosome Remodelling and Deacetylation complex suppresses transcriptional noise during lineage commitment
Source: EMBO J. 2019 Apr 29;38(12):e100788. doi: 10.15252/embj.2018100788 (PMC6576150; doi:10.15252/embj.2018100788)
Supplement: Supplementary file 3 — Table EV1 [file EMBJ-38-e100788-s003.xlsx]

## Sheet: ES cell lines
Genotype	Name	Replicates	Parent Line	Method	Reference
Mta1tm1a(EUCOMM)Wtsi					https://www.mousephenotype.org/data/alleles/MGI:2150037/tm1a(EUCOMM)Wtsi
Mta2tm1a(EUCOMM)Wtsi					https://www.mousephenotype.org/data/alleles/MGI:1346340/tm1a(EUCOMM)Wtsi
Mbd3 Flox/-	3Flox18				doi:10.1242/dev.02802
Mbd3 ∆/∆	Mbd3∆				doi: 10.1016/j.molcel.2018.06.003
Mta1 FLAG/+ Mbd3 Flox/-	Mta1-FLAG	3	Mbd3 Flox/- (3Flox18)	Targeting	This study
Mta2 GFP/+ Mbd3 Flox/-	Mta2-GFP	3	Mbd3 Flox/- (3Flox18)	Targeting	This study
Mta3 FLAG/+ Mbd3 Flox/-	Mta3-FLAG	3	Mbd3 Flox/- (3Flox18)	Targeting	This study
Mta1 FLAG/+ Mbd3∆/-		3	Mta1-FLAG	Cre-mediated recombination	This study
Mta2 GFP/+ Mbd3∆/-		3	Mta2-GFP	Cre-mediated recombination	This study
Mta3 FLAG/+ Mbd3∆/-		3	Mta3-FLAG	Cre-mediated recombination	This study
Mta1 Flox/Flox		3	Primary line	ES cell derivation	This study
Mta1 ∆/∆	Mta1∆	3	Mta1 Flox/Flox	Cre-mediated recombination	This study
Mta2 KO/KO	Mta2∆	1	Primary line	ES cell derivation	This study
Mta3 Flox/Flox		3	Primary line	ES cell derivation	This study
Mta3 ∆/∆	Mta3∆	3	Mta3 Flox/Flox	Cre-mediated recombination	This study
Mta1 ∆/∆ Mta3 Flox/Flox		5	Primary line	ES cell derivation	This study
Mta1 ∆/∆ Mta3 ∆/∆	Mta13∆	5	Mta1 ∆/∆ Mta3 Flox/Flox	Cre-mediated recombination	This study
Mta1 ∆/∆ Mta2 ∆/- Mta3 Flox/Flox	Mta12∆	5	Mta1 ∆/∆ Mta3 Flox/Flox	Targeting of Mta2	This study
Mta1 ∆/∆ Mta2 ∆/- Mta3∆/∆	Mta123∆	7	Mta12∆	Cre-mediated recombination	This study
Mta1 ∆/∆ Mta2 ∆/- Mta3 Flox/Flox: MERCreMER		3	Mta12∆	Transfection with MER-CRE-MER transgene	This study
Mta123∆ + Mta1TG		1	Mta123∆	Transgene transfection	This study
Mta123∆ + Mta2TG		1	Mta123∆	Transgene transfection	This study
Mta123∆ + Mta3TG		1	Mta123∆	Transgene transfection	This study
Mta1 +/∆ Mta3 flox/flox	Control	5	Primary line	ES cell derivation	This study
Ctrl. + PBmKO2neo		1	Control	Transfection with K-Orange transgene	This study
Mta123∆ + PBmKO2neo		1	Mta123∆	Transfection with K-Orange transgene	This study
Mta123∆ + Mta1.2TG + PBmKO2neo		1	Mta123∆ + Mta1TG	Transfection with K-Orange transgene	This study
Mta123∆ + Mta2.1TG + PBmKO2neo		1	Mta123∆ + Mta2TG	Transfection with K-Orange transgene	This study
Mta123∆ + Mta3.2TG + PBmKO2neo		1	Mta123∆ + Mta3TG	Transfection with K-Orange transgene	This study
Mbd2 -/- Mbd3 Flox/Flox	Mbd2∆	3	Primary line	ES cell derivation	This study

## Sheet: Mouse lines
Strain	Mta1	Mta2	Mta3	Transgene	Cryo resources
BHK	Mta1 FlpFlox
BHL	Mta1 Flox			Flp
BHM	Mta1 ∆				Yes
BHN			Mta3 FlpFlox		https://www.mousephenotype.org/data/alleles/MGI:2151172/tm3a%2528KOMP%2529Wtsi?
BHO			Mta3 Flox	Flp	Yes
BHQ			Mta3 ∆		Yes
BHR	Mta1 ∆		Mta3 Flox
BHV	Mta1 ∆		Mta3 ∆
BHX		Mta2 ßgeoFlox			Yes
BHY	Mta1 Flox/∆		Mta3 Flox/∆		Yes
BHAA	Mta1 ∆		Mta3 ∆	Sox2Cre
BHAB		Mta2 Flox		Flp	Yes
BHAC	Mta1 ∆	Mta2 ßgeoFlox	Mta3 ∆	Sox2Cre
BHAD	Mta1 ∆	Mta2 Flox	Mta3 ∆	Sox2Cre

## Sheet: Legend
Table EV1. ES cell lines and mice
