# Supplementary material for: The Nucleosome Remodelling and Deacetylation complex suppresses transcriptional noise during lineage commitment
Source: EMBO J. 2019 Apr 29;38(12):e100788. doi: 10.15252/embj.2018100788 (PMC6576150; doi:10.15252/embj.2018100788)
Supplement: Supplementary file 5 — Table EV3 [file EMBJ-38-e100788-s005.xlsx]

## Sheet: ChIP-seq
ChIP-Seq
Cell line	ChIP Antibody	Replicates	Total Reads	Unique reads	Read Type
Mta1-FLAG	FLAG	5	200376973	174668336	Single-end
Mta1-FLAG	Input	2	100128190	93016128	Single-end
Mta2-GFP	GFP	5	224018583	189703564	Single-end
Mta2-GFP	Input	2	113334932	101643550	Single-end
Mta3-FLAG	FLAG	4	198423198	173368471	Single-end
Mta3-FLAG	Input	2	109845078	101678510	Single-end
Cell line	ChIP Antibody	Replicate #	Total Reads	Unique reads	% unique reads	Multi reads	% multi reads	FRiP score
Mta1FLAG_1_1	FLAG	1	66884366	46841648	70.03	11249192	16.82	0.091
Mta1FLAG_1_2	FLAG	2	53310579	37817225	70.94	9204245	17.27	0.112
Mta1FLAG_1_3	FLAG	3	58729655	41576965	70.79	10154059	17.29	0.126
Mta1FLAG_1_Input	Input	1	68915292	50780186	73.68	11122861	16.14	0.046
Mta1FLAG_2_1	FLAG	4	64191245	46542641	72.51	10395658	16.19	0.133
Mta1FLAG_2_2	FLAG	5	57736229	42144025	72.99	9250355	16.02	0.141
Mta1FLAG_2_3	FLAG	6	63830900	46377049	72.66	10170236	15.93	0.131
Mta1FLAG_2_Input	Input	2	74588488	55960612	75.03	11649235	15.62	0.048
Mta2GFP_1_1	GFP	1	83555408	60240707	72.1	14242437	17.05	0.075
Mta2GFP_1_2	GFP	2	68785633	49672576	72.21	11674047	16.97	0.09
Mta2GFP_1_3	GFP	3	75462941	55359281	73.36	12255742	16.24	0.105
Mta2GFP_1_Input	Input	1	81477960	61440302	75.41	12555077	15.41	0.043
Mta2GFP_2_1	GFP	4	66733684	48779687	73.1	10936020	16.39	0.121
Mta2GFP_2_2	GFP	5	38186950	28166975	73.76	6057475	15.86	0.121
Mta2GFP_2_3	GFP	6	78002819	57270208	73.42	12277995	15.74	0.123
Mta2GFP_2_Input	Input	2	79075031	59221681	74.89	12433937	15.72	0.044
Mta3FLAG_1_1	FLAG	1	78341805	57741298	73.7	12740014	16.26	0.057
Mta3FLAG_1_2	FLAG	2	76896260	54980172	71.5	13438658	17.48	0.053
Mta3FLAG_1_Input	Input	1	73840157	56642872	76.71	10964295	14.85	0.024
Mta3FLAG_2_1	FLAG	3	70209712	50756451	72.29	11976650	17.06	0.053
Mta3FLAG_2_2	FLAG	4	65462091	48693735	74.38	10365366	15.83	0.057
Mta3FLAG_2_Input	Input	2	78231120	59815666	76.46	11679044	14.93	0.024
RNA-Seq
Cell line	Condition	Replicates	Total Reads	Unique reads	Read Type
Mta123∆	2iLIF	4	482513101	288152376	Paired-end
Mta123∆	48hrs in N2B27	4	462087711	292315874	Paired-end
WT	2iLIF	4	481501735	307780881	Paired-end
WT	48hrs in N2B27	4	527266930	339396394	Paired-end
Mta1_flox/flox	2iLIF	3	95205949	28282254	Single-end
Mta1 ∆/∆	2iLIF	3	110001576	30278708	Single-end
Mta2 WT	2iLIF	3	190661094	39225572	Single-end
Mta2 KO	2iLIF	3	182407593	38365258	Single-end
Mta3 flox/flox	2iLIF	3	109441834	36257208	Single-end
Mta3 ∆/∆	2iLIF	3	122574447	33396457	Single-end
Published Datasets
Cell Line	ChIP Protein	Condition	Experiment	Pubmed ID	ArrayExpress/GEO
WT	H3K27Ac	2iLIF	ChIP-seq	PMID: 24905168	GSE56138
WT	H3K4Me1	2iLIF	ChIP-seq	PMID: 24905168	GSE56138
WT	EP300	2iLIF	ChIP-seq	PMID: 24905168	GSE56138
WT	H3K4Me3	2iLIF	ChIP-seq	PMID: 22541430	GSE23943
Mbd3 Flox/-	Chd4	2iLIF	ChIP-seq	PMID: 30008319	E-MTAB-6804
Mbd3 Flox/-	Mbd3	2iLIF	ChIP-seq	PMID: 30008319	E-MTAB-6804
Mbd3 Flox/-		2iLIF	RNA-seq	PMID: 27471257	E-MTAB-4566
Mbd3 Flox/-		48hrs in N2B27	RNA-seq	PMID: 27471257	E-MTAB-4566
Mbd3 -/-		2iLIF	RNA-seq	PMID: 27471257	E-MTAB-4566
Mbd3 -/-		48hrs in N2B27	RNA-seq	PMID: 27471257	E-MTAB-4566
Early embryo			Single Cell RNA-seq	PMID: 28768204	GSE100597
ES cells		2iLIF	Whole-Genome Bis-Seq	PMID: 27642137	DRA003471

## Sheet: Legend
Table EV3. Sequencing Datasets
